# Supplementary material for: Medicaid managed care organization service coverage and diagnosis and treatment of opioid use disorder: evidence from quasi-random auto-assignment in Kentucky
Source: Health Aff Sch. 2025 Jun 11;3(7):qxaf119. doi: 10.1093/haschl/qxaf119 (PMC12215311; doi:10.1093/haschl/qxaf119)
Supplement: qxaf119_Supplementary_Data [file qxaf119_supplementary_data.zip]

Archive with 12 entries (12 files):
- coi_disclosure_FLR.docx
- coi_disclosure_LAP.docx
- coi_disclosure_omh.docx
- coi_disclosure_SS.docx
- coi_disclosure_Westlake.docx
- Appendix_revised.docx
- coi_disclosure_AJA.docx
- coi_disclosure_cma.docx
- coi_disclosure_cmg.docx
- coi_disclosure_cw.docx
- coi_disclosure_EL.docx
- coi_disclosure_estrada.docx
